# Supplementary material for: Soil Bacterial Community Structure and Functional Potential in the Caspian Drylands of Western Kazakhstan
Source: Biology (Basel). 2026 Jun 20;15(12):969. doi: 10.3390/biology15120969 (PMC13296076; doi:10.3390/biology15120969)
Supplement: Supplementary file 1 [file biology-15-00969-s001.zip › Supplementary Table S1.xlsx]

## Sheet: Supplementary Table S1
Supplementary Table S1. Site metadata for soil sampling groups in the Caspian drylands of western Kazakhstan
Sampling group	District	Region	Sample IDs / biological replicates	Depth design	Latitude (°N)	Longitude (°E)	Coordinate status	Land use / land cover	Vegetation cover	Soil / landscape type	Nearest industrial or oilfield source considered
M1	Makat	Atyrau Region	A1_MO_1–A1_MO_3; n = 3 independent biological replicate points	0–10 and 10–20 cm increments combined into one composite 0–20 cm sample per replicate	47.6036	53.2509	Representative site coordinate reported in manuscript; replace with field-GPS coordinate for M1 if available	Open dryland / semi-desert rangeland; non-cultivated land use to be verified with field notes	Sparse xerophytic desert-steppe vegetation; cover and dominant species to be verified from field notes/photos	Alkaline dryland soil of the Caspian lowland; formal WRB/USDA soil type not assigned in the original dataset	Makat/Dossor oil-production and railway-industrial area
M2	Makat	Atyrau Region	A2_MA_1–A2_MA_3; n = 3 independent biological replicate points	0–10 and 10–20 cm increments combined into one composite 0–20 cm sample per replicate	47.6036	53.2509	Representative site coordinate reported in manuscript; replace with field-GPS coordinate for M2 if available	Open dryland / semi-desert rangeland; non-cultivated land use to be verified with field notes	Sparse xerophytic desert-steppe vegetation; cover and dominant species to be verified from field notes/photos	Alkaline dryland soil of the Caspian lowland; formal WRB/USDA soil type not assigned in the original dataset	Makat/Dossor oil-production and railway-industrial area
B1	Beyneu	Mangystau Region	B1_MB_1–B1_MB_3; n = 3 independent biological replicate points	0–10 and 10–20 cm increments combined into one composite 0–20 cm sample per replicate	44.1837	53.4125	Representative site coordinate reported in manuscript; replace with field-GPS coordinate for B1 if available	Open arid/semi-desert rangeland; non-cultivated land use to be verified with field notes	Sparse desert vegetation; likely xerophytic/halophytic cover, but dominant species require field-note verification	Arid alkaline dryland soil; formal soil type not assigned in the original dataset	Nearest mapped oil/gas or industrial source in Beyneu/Mangystau area to be confirmed by GIS
B2	Beyneu	Mangystau Region	B2_BO_1–B2_BO_3; n = 3 independent biological replicate points	0–10 and 10–20 cm increments combined into one composite 0–20 cm sample per replicate	44.1837	53.4125	Representative site coordinate reported in manuscript; replace with field-GPS coordinate for B2 if available	Open arid/semi-desert rangeland; non-cultivated land use to be verified with field notes	Sparse desert vegetation; likely xerophytic/halophytic cover, but dominant species require field-note verification	Arid alkaline dryland soil; formal soil type not assigned in the original dataset	Nearest mapped oil/gas or industrial source in Beyneu/Mangystau area to be confirmed by GIS
I1	Isatay	Atyrau Region	C1_IK_1–C1_IK_3; n = 3 independent biological replicate points	0–10 and 10–20 cm increments combined into one composite 0–20 cm sample per replicate	47.2878	51.1893	Representative site coordinate reported in manuscript; replace with field-GPS coordinate for I1 if available	Caspian lowland dryland / rangeland; exact land use to be verified with field notes	Sparse coastal/semi-desert vegetation; cover and dominant species to be verified from field notes/photos	Alkaline Caspian lowland dryland soil; formal soil type not assigned in the original dataset	Nearest Isatay/Atyrau oil-gas or industrial source to be confirmed by GIS
I2	Isatay	Atyrau Region	C1_II_1–C1_II_3; n = 3 independent biological replicate points	0–10 and 10–20 cm increments combined into one composite 0–20 cm sample per replicate	47.2878	51.1893	Representative site coordinate reported in manuscript; replace with field-GPS coordinate for I2 if available	Caspian lowland dryland / rangeland; exact land use to be verified with field notes	Sparse coastal/semi-desert vegetation; cover and dominant species to be verified from field notes/photos	Alkaline Caspian lowland dryland soil; formal soil type not assigned in the original dataset	Nearest Isatay/Atyrau oil-gas or industrial source to be confirmed by GIS
